# Supplementary material for: Exploring the textural characteristics of foods preferred by Chinese elderly individuals based on IDDSI levels
Source: PLoS One. 2025 Jan 30;20(1):e0317196. doi: 10.1371/journal.pone.0317196 (PMC11781651; doi:10.1371/journal.pone.0317196)
Supplement: S1 Table — This table displays the hardness increase and absolute increase observed when transitioning between IDDSI levels (0–7) for various food categories, including grains and tubers, vegetables, fruits, meats, eggs, and legumes. The data highlights the significant variations in hardness across levels, providing insights into textural changes critical for dysphagia management. (XLSX) [file pone.0317196.s001.xlsx]

## Sheet: Hardness Increase
Food Category	IDDSI Level From	IDDSI Level To	Hardness Increase	Absolute Increase
其他	0	1	0.972833	0.972833
其他	1	2	1.36233	1.36233
其他	2	3	12.015	12.015
其他	5	6	161.91	161.91
杂豆	0	1	0.00433333	0.00433333
杂豆	1	2	0.772	0.772
杂豆	2	3	7.55233	7.55233
杂豆	3	4	14.2527	14.2527
杂豆	4	5	46.7725	46.7725
杂豆	5	6	8.27308	8.27308
杂豆	6	7	64.1148	64.1148
水果	0	1	1.59164	1.59164
水果	1	2	7.5764	7.5764
水果	2	3	0.553933	0.553933
水果	3	4	-9.032	9.032
水果	4	5	5.448	5.448
水果	5	6	75.5686	75.5686
水果	6	7	778.392	778.392
肉类	2	3	2.53383	2.53383
肉类	3	4	1.47833	1.47833
肉类	4	5	38.9739	38.9739
肉类	5	6	13.2828	13.2828
肉类	6	7	47.194	47.194
蔬菜	0	1	0.715811	0.715811
蔬菜	1	2	1.61907	1.61907
蔬菜	2	3	4.20668	4.20668
蔬菜	3	4	9.23322	9.23322
蔬菜	4	5	18.0364	18.0364
蔬菜	5	6	32.2517	32.2517
蔬菜	6	7	124.727	124.727
蛋类	2	3	-13.228	13.228
蛋类	3	4	34.5202	34.5202
蛋类	4	5	140.08	140.08
蛋类	5	6	158.98	158.98
蛋类	6	7	-271.177	271.177
谷薯	0	1	0.203286	0.203286
谷薯	1	2	1.05955	1.05955
谷薯	2	3	2.09825	2.09825
谷薯	3	4	19.5127	19.5127
谷薯	4	5	23.182	23.182
谷薯	5	6	11.6708	11.6708
谷薯	6	7	165.686	165.686

## Sheet: Sheet2
Food Category	IDDSI Level From	IDDSI Level To	Hardness Increase	Absolute Increase	Mann-Whitney U Statistic	P-Value
其他	5	6	161.91	161.91	0	0.0021645
杂豆	6	7	64.1148	64.1148	6	0.101099
水果	6	7	778.392	778.392	0	0.000143487
肉类	6	7	47.194	47.194	0	0.1
蔬菜	6	7	124.727	124.727	24	0.0217155
蛋类	6	7	-271.177	271.177	9	1
谷薯	6	7	165.686	165.686	3	3.81642e-05
