# Supplementary material for: Exploring the textural characteristics of foods preferred by Chinese elderly individuals based on IDDSI levels
Source: PLoS One. 2025 Jan 30;20(1):e0317196. doi: 10.1371/journal.pone.0317196 (PMC11781651; doi:10.1371/journal.pone.0317196)
Supplement: S2 Table — This table summarizes the adhesiveness changes and absolute increase recorded during transitions between IDDSI levels (0–7) for different food categories. The results illustrate the varying degrees of adhesiveness changes, offering important implications for food preparation and swallow safety. (XLSX) [file pone.0317196.s002.xlsx]

## Sheet: Adhesiveness Increase
Food Category	IDDSI Level From	IDDSI Level To	Adhesiveness Increase	Absolute Increase
其他	0	1	0	0
其他	1	2	-1.67	1.67
其他	2	3	-18.3183	18.3183
其他	5	6	-17.9833	17.9833
杂豆	0	1	0	0
杂豆	1	2	0	0
杂豆	2	3	-8.38833	8.38833
杂豆	3	4	-17.415	17.415
杂豆	4	5	-71.8283	71.8283
杂豆	5	6	89.28	89.28
杂豆	6	7	7.915	7.915
水果	0	1	-1.68264	1.68264
水果	1	2	-10.6591	10.6591
水果	2	3	-14.8838	14.8838
水果	3	4	25.9325	25.9325
水果	4	5	0.02	0.02
水果	5	6	-3.24556	3.24556
水果	6	7	-15.2836	15.2836
肉类	2	3	-0.0583333	0.0583333
肉类	3	4	0.0583333	0.0583333
肉类	4	5	-8.55667	8.55667
肉类	5	6	-11.4133	11.4133
肉类	6	7	19.79	19.79
蔬菜	0	1	-0.0409091	0.0409091
蔬菜	1	2	-0.800996	0.800996
蔬菜	2	3	-8.17185	8.17185
蔬菜	3	4	-19.5548	19.5548
蔬菜	4	5	-6.7306	6.7306
蔬菜	5	6	15.5454	15.5454
蔬菜	6	7	7.42048	7.42048
蛋类	2	3	-9.05933	9.05933
蛋类	3	4	1.33333	1.33333
蛋类	4	5	-12.5267	12.5267
蛋类	5	6	14.38	14.38
蛋类	6	7	12.3067	12.3067
谷薯	0	1	0	0
谷薯	1	2	-0.178333	0.178333
谷薯	2	3	-4.85417	4.85417
谷薯	3	4	-27.7829	27.7829
谷薯	4	5	-15.2775	15.2775
谷薯	5	6	-6.90857	6.90857
谷薯	6	7	39.1381	39.1381

## Sheet: sheet 2
Food Category	IDDSI Level From	IDDSI Level To	Adhesiveness Increase	Absolute Increase	Mann-Whitney U Statistic	P-Value
其他	2	3	-18.3183	18.3183	18	0.0238095
杂豆	5	6	89.28	89.28	0	0.000107735
水果	3	4	25.9325	25.9325	0	0.0043956
肉类	6	7	19.79	19.79	0	0.1
蔬菜	3	4	-19.5548	19.5548	407	0.000438993
蛋类	5	6	14.38	14.38	4	0.261905
谷薯	6	7	39.1381	39.1381	24	0.00153523
