# Supplementary material for: Exploring the textural characteristics of foods preferred by Chinese elderly individuals based on IDDSI levels
Source: PLoS One. 2025 Jan 30;20(1):e0317196. doi: 10.1371/journal.pone.0317196 (PMC11781651; doi:10.1371/journal.pone.0317196)
Supplement: S3 Table — This table presents the cohesiveness changes and absolute increases measured across IDDSI levels (0–7) for multiple food categories. The findings reflect how cohesiveness varies between food types and levels, providing valuable information for developing texture-modified diets. (XLSX) [file pone.0317196.s003.xlsx]

## Sheet: Cohesiveness Increase
Food Category	IDDSI Level From	IDDSI Level To	Cohesiveness Increase	Absolute Increase
其他	0	1	-0.0932083	0.0932083
其他	1	2	-0.267633	0.267633
其他	2	3	-0.10735	0.10735
其他	5	6	0.195833	0.195833
杂豆	0	1	-0.0227	0.0227
杂豆	1	2	-0.0770333	0.0770333
杂豆	2	3	-0.374433	0.374433
杂豆	3	4	-0.168	0.168
杂豆	4	5	0.1714	0.1714
杂豆	5	6	-0.0936167	0.0936167
杂豆	6	7	-0.0627833	0.0627833
水果	0	1	-0.120828	0.120828
水果	1	2	-0.0187867	0.0187867
水果	2	3	-0.197555	0.197555
水果	3	4	0.083675	0.083675
水果	4	5	0.4656	0.4656
水果	5	6	-0.557333	0.557333
水果	6	7	0.119108	0.119108
肉类	2	3	-0.208517	0.208517
肉类	3	4	0.0149833	0.0149833
肉类	4	5	-0.188658	0.188658
肉类	5	6	-0.024375	0.024375
肉类	6	7	0.0871667	0.0871667
蔬菜	0	1	-0.124683	0.124683
蔬菜	1	2	-0.121246	0.121246
蔬菜	2	3	-0.0922488	0.0922488
蔬菜	3	4	-0.0464417	0.0464417
蔬菜	4	5	0.0143833	0.0143833
蔬菜	5	6	-0.120474	0.120474
蔬菜	6	7	0.0554071	0.0554071
蛋类	2	3	0.0222333	0.0222333
蛋类	3	4	-0.0421917	0.0421917
蛋类	4	5	-0.0249417	0.0249417
蛋类	5	6	0.0518667	0.0518667
蛋类	6	7	0.233333	0.233333
谷薯	0	1	-0.0188508	0.0188508
谷薯	1	2	-0.138513	0.138513
谷薯	2	3	-0.0992458	0.0992458
谷薯	3	4	-0.173392	0.173392
谷薯	4	5	0.0959652	0.0959652
谷薯	5	6	-0.077081	0.077081
谷薯	6	7	0.095873	0.095873

## Sheet: sheet2
Food Category	IDDSI Level From	IDDSI Level To	Cohesiveness Increase	Absolute Increase	Mann-Whitney U Statistic	P-Value
其他	1	2	-0.267633	0.267633	9	0.1
杂豆	2	3	-0.374433	0.374433	36	0.0021645
水果	5	6	-0.557333	0.557333	27	0.00909091
肉类	2	3	-0.208517	0.208517	36	0.0021645
蔬菜	0	1	-0.124683	0.124683	732	0.000357916
蛋类	6	7	0.233333	0.233333	0	0.0238095
谷薯	3	4	-0.173392	0.173392	263	0.000703487
