# Supplementary material for: Exploring the textural characteristics of foods preferred by Chinese elderly individuals based on IDDSI levels
Source: PLoS One. 2025 Jan 30;20(1):e0317196. doi: 10.1371/journal.pone.0317196 (PMC11781651; doi:10.1371/journal.pone.0317196)
Supplement: S4 Table — This table provides the results of statistical tests, including the W statistic and P-values, assessing the significance of differences in adhesiveness, hardness, and cohesiveness across different food samples and IDDSI levels. The analysis helps to evaluate the consistency and reliability of textural differences observed in the experimental data. (XLSX) [file pone.0317196.s004.xlsx]

## Sheet: Normality Test Results
	W Statistic	P-Value
Adhesiveness	0.634152	1.92682e-33
Hardness	0.322332	9.51902e-42
Cohesiveness	0.971646	3.26889e-09
